# Supplementary material for: Development and Validation of an Index Based on EAT-Lancet Recommendations: The Planetary Health Diet Index
Source: Nutrients. 2021 May 17;13(5):1698. doi: 10.3390/nu13051698 (PMC8156093; doi:10.3390/nu13051698)
Supplement: Supplementary file 1 [file nutrients-13-01698-s001.zip]

Archive with 1 entries (1 files):
- nutrients-1187843-supplementary.pdf
